# Supplementary material for: COVID-19-related fear, stress and depression in school principals: impacts of symptoms like COVID-19, information confusion, health-related activity limitations, working hours, sense of coherence and health literacy
Source: Ann Med. 2022 Jul 25;54(1):2064–77. doi: 10.1080/07853890.2022.2101688 (PMC9318216; doi:10.1080/07853890.2022.2101688)
Supplement: Supplemental Material [file IANN_A_2101688_SM2220.xlsx]

## Sheet: Table S1
Table S1. The correlation between the studies variables (N=413).
	Age	Gender	School type	School geography	School Size	Involving teaching	Weekly working hours	Weekly working hours changes	Health status	Chronic health conditions	Health-related activity limitations	S-COVID-19-S	COVID-19 Vaccination	Level of inform on COVID-19 updates	Confusion about COVID-19-related information	Level of concern about getting infected	Perceived likelihood of getting infected	Sense of coherence	Coronavirus-related HL	Perceived stress	FCoV-19S
Gender	-0.130645
School type	0.0336999	0.0178678
School location	-0.0947484	0.0761393	-0.101569
School Size	0.152029	0.0391043	0.279994	-0.397915
Involving teaching	0.080021	-0.0117753	-0.191819	-0.0598189	0.0128701
Weekly working hours	-0.105763	-0.114094	0.148245	-0.11097	0.148115	-0.0402227
Weekly working hours changes	0.0336429	0.0174191	-0.0816584	0.108251	-0.0498096	0.0550192	-0.0867156
Health status	0.145228	0.0214411	-0.0602435	-0.0318053	0.0921721	0.0373143	0.0186667	-0.0874971
Chronic health conditions	0.0539723	0.147598	0.074585	0.0250542	-0.0311736	-0.0112387	-0.0563318	0.0422975	-0.295066
Health-related activity limitations	-0.0324778	0.0871389	0.0131452	0.0281134	-0.0718877	-0.0118553	-0.0101851	0.0922637	-0.430691	0.547606
S-COVID-19-S	-0.00606609	0.0528189	0.0960236	0.0116211	-0.0329204	-0.0179586	0.00774812	-0.00507623	-0.263525	0.108375	0.205275
COVID-19 Vaccination	-0.0190593	-0.0168752	0.0627966	0.0814704	0.0582159	0.0878711	0.0340265	0.0484207	-0.00938669	-0.0416643	0.00495774	0.0206839
Level of informing on COVID-19 updates	-0.0814458	0.162439	0.0307798	-0.0401307	0.0064371	-0.00940556	0.00962416	0.0509419	0.0306761	0.0665915	-0.026112	0.0505664	-0.0637519
Confusion about COVID-19-related information	0.0712479	-0.0611617	-0.0184871	0.0147687	-0.076037	0.0179113	-0.0372522	0.0191014	-0.142501	0.0351745	0.0927276	0.033789	-0.0261614	-0.323596
Level of concern about getting infected	-0.0606276	-0.0411683	-0.0684641	-0.0695667	-0.0640791	-0.0211045	0.0117696	-0.0267548	-0.122095	0.0105908	0.0553248	0.0838069	-0.0381926	-0.0654983	0.0698406
Perceived likelihood of getting infected	-0.0490625	-0.0281568	-0.100029	-0.0684687	-0.114267	0.0276354	-0.0240572	-0.0571777	-0.111381	0.0405155	0.0633638	0.0840876	-0.0244162	-0.0593409	0.0685086	0.800933
Sense of coherence	-0.00187411	0.0706714	-0.0626685	0.0162038	-0.0754248	0.0710223	-0.0473918	0.0313406	0.117024	0.00532156	-0.0772874	0.0241282	-0.0387196	0.108457	-0.123175	-0.0761331	-0.0996704
Coronavirus-related HL	-0.0956033	0.0651096	0.0445644	0.029074	0.0318752	0.0553752	0.0854003	-0.0715929	0.195332	0.0243192	-0.114763	-0.121879	0.00853126	0.290269	-0.217209	-0.123621	-0.107511	0.168318
Perceived stress	-0.0372749	-0.0659618	0.00873609	0.0522219	0.00934981	-0.0780689	-0.0408343	0.0319534	-0.20055	0.0355843	0.177132	0.186589	0.0463176	-0.215034	0.238388	0.119369	0.0774514	-0.444064	-0.279049
FCoV-19S	0.00373527	-0.0182143	-0.062302	-0.0564617	-0.0178775	-0.0306565	-0.0218145	0.0612886	-0.179058	0.063134	0.149127	0.128923	0.0276928	-0.181662	0.241883	0.355034	0.291165	-0.140732	-0.277932	0.352676
Depression	-0.108899	-0.0503589	0.060161	0.034506	-0.0116972	0.00575329	-0.0303145	0.0602748	-0.333005	0.154237	0.295262	0.273516	0.0332809	-0.0220349	0.142113	0.0627553	0.0289547	-0.208744	-0.18179	0.458874	0.249626
